# Supplementary material for: Whole genome resequencing data for three rockfish species of Sebastes
Source: Sci Data. 2019 Jun 20;6:97. doi: 10.1038/s41597-019-0100-z (PMC6586840; doi:10.1038/s41597-019-0100-z)
Supplement: Supplementary file 1 — Download metadata file [file 41597_2019_100_MOESM1_ESM.zip]

Archive with 3 entries (3 files):
- a_Xu740c_assay.txt
- s_Xu740c_study.txt
- i_Investigation.txt
