# Supplementary material for: Whole genome resequencing data for three rockfish species of Sebastes
Source: Sci Data. 2019 Jun 20;6:97. doi: 10.1038/s41597-019-0100-z (PMC6586840; doi:10.1038/s41597-019-0100-z)
Supplement: Supplementary file 1 — Download metadata file [file 41597_2019_100_MOESM1_ESM.zip › a_Xu740c_assay.txt]

Sample Name	Protocol REF	Parameter Value[instrument]	Parameter Value[manufacturer]	Assay Name	Raw Data File	Comment[Data Repository]	Comment[Data Record Accession]	Comment[Data Record URI]	Protocol REF	Derived Data File	Comment[Data Repository]	Comment[Data Record Accession]	Comment[Data Record URI]	Protocol REF	Derived Data File	Comment[Data Repository]	Comment[Data Record Accession]	Comment[Data Record URI]
Sebastes schlegelii	Whole-genome sequencing	HiSeq 2500	Illumina	Sebastes schlegelii raw sequence	SRX5081716	NCBI Sequence Read Archive	SRP171394	https://identifiers.org/ncbi/insdc.sra:SRP171394	Genome assembly	RZNK00000000	GenBank	RZNK00000000	http://identifiers.org/ncbi/insdc:RZNK00000000	analyses	The assembly draft genome sequences of three rockfish species and filtered SNP matrix	figshare	doi:10.6084/m9.figshare.7409315	https://doi.org/10.6084/m9.figshare.7409315
Sebastes koreanus	Whole-genome sequencing	HiSeq 2500	Illumina	Sebastes koreanus raw sequence	SRX5081715	NCBI Sequence Read Archive	SRP171394	https://identifiers.org/ncbi/insdc.sra:SRP171394	Genome assembly	RZNM00000000	GenBank	RZNM00000000	http://identifiers.org/ncbi/insdc:RZNM00000000	analyses	The assembly draft genome sequences of three rockfish species and filtered SNP matrix	figshare	doi:10.6084/m9.figshare.7409315	https://doi.org/10.6084/m9.figshare.7409315
Sebastes nudus	Whole-genome sequencing	HiSeq 2500	Illumina	Sebastes nudus raw sequence	SRX5081714	NCBI Sequence Read Archive	SRP171394	https://identifiers.org/ncbi/insdc.sra:SRP171394	Genome assembly	RZNL00000000	GenBank	RZNL00000000	http://identifiers.org/ncbi/insdc:RZNL00000000	analyses	The assembly draft genome sequences of three rockfish species and filtered SNP matrix	figshare	doi:10.6084/m9.figshare.7409315	https://doi.org/10.6084/m9.figshare.7409315
