# Supplementary material for: Whole genome resequencing data for three rockfish species of Sebastes
Source: Sci Data. 2019 Jun 20;6:97. doi: 10.1038/s41597-019-0100-z (PMC6586840; doi:10.1038/s41597-019-0100-z)
Supplement: Supplementary file 1 — Download metadata file [file 41597_2019_100_MOESM1_ESM.zip › s_Xu740c_study.txt]

Source Name	Characteristics[organism]	Term Source REF	Term Accession Number	Protocol REF	Sample Name
muscle tissues from Sebastes ampled from Qingdao China	Sebastes schlegelii	NCBITaxon	NCBITaxon:214486	Sample collection	Sebastes schlegelii
muscle tissues from Sebastes ampled from Qingdao China	Sebastes koreanus	NCBITaxon	NCBITaxon:290523	Sample collection	Sebastes koreanus
muscle tissues from Sebastes ampled from Qingdao China	Sebastes nudus	NCBITaxon	NCBITaxon:1617787	Sample collection	Sebastes nudus
