# Supplementary material for: Whole genome resequencing data for three rockfish species of Sebastes
Source: Sci Data. 2019 Jun 20;6:97. doi: 10.1038/s41597-019-0100-z (PMC6586840; doi:10.1038/s41597-019-0100-z)
Supplement: Supplementary file 1 — Download metadata file [file 41597_2019_100_MOESM1_ESM.zip › i_Investigation.txt]

# Investigation File generated for Scientific Data with Investigation File Authoring Tool version 0.1.0 on 22/05/2019 - This metadata file is CC0
ONTOLOGY SOURCE REFERENCE
Term Source Name	NCBITaxon	OBI	ERO	EFO	NCIT
Term Source File	http://data.bioontology.org/ontologies/NCBITAXON	http://data.bioontology.org/ontologies/OBI	http://data.bioontology.org/ontologies/ERO	http://data.bioontology.org/ontologies/EFO	http://data.bioontology.org/ontologies/NCIT
Term Source Version	2016AB	2014-08-18	2013-08-02	3.5.1	17.06d
Term Source Description	National Center for Biotechnology Information (NCBI) Organismal Classification	Ontology for Biomedical Investigations	Eagle-I Research Resource Ontology	Experimental Factor Ontology	National Cancer Institute Thesaurus
INVESTIGATION
Investigation Identifier
Investigation Title
Investigation Description
Investigation Submission Date
Investigation Public Release Date
INVESTIGATION PUBLICATIONS
Investigation PubMed ID
Investigation Publication DOI
Investigation Publication Author List
Investigation Publication Title
Investigation Publication Status
Investigation Publication Status Term Accession Number
Investigation Publication Status Term Source REF
INVESTIGATION CONTACTS
Investigation Person Last Name
Investigation Person Mid Initials
Investigation Person First Name
Investigation Person Address
Investigation Person Phone
Investigation Person Fax
Investigation Person Email
Investigation Person Affiliation
Investigation Person Roles
Investigation Person Roles Term Accession Number
Investigation Person Roles Term Source REF
STUDY
Study Identifier	10.1038/s41597-019-0100-z
Study Title	Whole genome resequencing data for three rockfish species of Sebastes
Study Submission Date	04/01/2019
Study Public Release Date	20/06/2019
Study Description	https://www.nature.com/articles/s41597-019-0100-z
Study File Name	s_Xu740c_study.txt
Comment[Subject Keywords]	""
Comment[Manuscript Licence]	CC BY-4.0
Comment[Experimental Metadata Licence]	CC0
Comment[Supplementary Information File Name]
Comment[Supplementary Information File Type]
Comment[Supplementary Information File URL]
Comment[Data Repository]	NCBI Sequence Read Archive;GenBank;GenBank;GenBank;figshare
Comment[Data Record Accession]	SRP171394;RZNK00000000;RZNL00000000;RZNM00000000;doi:10.6084/m9.figshare.7409315
Comment[Data Record URI]	https://identifiers.org/ncbi/insdc.sra:SRP171394;http://identifiers.org/ncbi/insdc:RZNK00000000;http://identifiers.org/ncbi/insdc:RZNL00000000;http://identifiers.org/ncbi/insdc:RZNM00000000;https://doi.org/10.6084/m9.figshare.7409315
STUDY DESIGN DESCRIPTORS
Study Design Type	species comparison design	sequence analysis objective
Study Design Type Term Accession Number	OBI:0001310	OBI:0200081
Study Design Type Term Source REF	OBI	ERO
STUDY PUBLICATIONS
Study PubMed ID	""
Study Publication DOI	doi:10.1038/s41598-017-01742-z
Study Publication Author List	""
Study Publication Title	""
Study Publication Status	published
Study Publication Status Term Accession Number	
Study Publication Status Term Source REF	
STUDY FACTORS
Study Factor Name
Study Factor Type
Study Factor Type Term Accession Number
Study Factor Type Term Source REF
STUDY ASSAYS
Study Assay Measurement Type	whole genome sequencing assay
Study Assay Measurement Type Term Accession Number	OBI:0002117
Study Assay Measurement Type Term Source REF	OBI
Study Assay Technology Type	DNA sequencing
Study Assay Technology Type Term Accession Number	OBI:0000626
Study Assay Technology Type Term Source REF	ERO
Study Assay Technology Platform	instrument;manufacturer
Study Assay File Name	a_Xu740c_assay.txt
STUDY PROTOCOLS
Study Protocol Name	Sample collection	Whole-genome sequencing	Genome assembly	analyses
Study Protocol Type	sample collection protocol	whole genome sequencing	genome assembly	Sequence Analysis
Study Protocol Type Term Accession Number	http://www.ebi.ac.uk/efo/EFO_0005518	ERO:0002016	ERO:0000609	NCIT:C17565
Study Protocol Type Term Source REF	EFO	ERO	ERO	NCIT
Study Protocol Description				
Study Protocol URI	""	""	""	""
Study Protocol Version				
Study Protocol Parameters Name	""	instrument;manufacturer	""	""
Study Protocol Parameters Name Term Accession Number	""	""	""	""
Study Protocol Parameters Name Term Source REF	""	""	""	""
Study Protocol Components Name	""	""	""	""
Study Protocol Components Type	""	""	""	""
Study Protocol Components Type Term Accession Number	""	""	""	""
Study Protocol Components Type Term Source REF	""	""	""	""
STUDY CONTACTS
Study Person Last Name	Xu	Zhao	Xiao	Gao
Study Person First Name	Shengyong	Linlin	Shijun	Tianxiang
Study Person Mid Initials
Study Person Email	""	""	""	gaotianxiang0611@163.com
Study Person Phone
Study Person Fax
Study Person Address
Study Person Affiliation	Fishery College, Zhejiang Ocean University, 1st Haidanan Road, Zhoushan, 316022, P.R. China	The First Institute of Oceanography, Ministry of Natural Resources, 6th Xianxialing Road, Qingdao, 266061, P.R. China	School of Computer Science and Technology, Wuhan University of Technology, 122th Luoshi Road, Wuhan, 430070, P.R. China	Fishery College, Zhejiang Ocean University, 1st Haidanan Road, Zhoushan, 316022, P.R. China
Study Person Roles
Study Person Roles Term Accession Number
Study Person Roles Term Source REF
Comment[Study Person ORCID]	0000-0001-8475-7315	""	""	""
Comment[Funder]
Comment[FundRef ID]
Comment[Funder Term Source REF]
Comment[Grant Identifier]
